# Supplementary material for: DNA methylation risk score for type 2 diabetes is associated with gestational diabetes
Source: Cardiovasc Diabetol. 2024 Feb 13;23:68. doi: 10.1186/s12933-024-02151-z (PMC10865541; doi:10.1186/s12933-024-02151-z)
Supplement: Supplementary file 5 — Supplementary Material 5: Supplementary table 4. Phenotypes associated with 2 CpGs with mQTLs higher p-value [file 12933_2024_2151_MOESM5_ESM.xlsx]

## Sheet: Tabla suplementaria
ID_Cg	Gene	snp	rsid	hg19_coordinates	hg38_coordinates	a1	a2	trait	efo	study	pmid	ancestry	year	beta	se	p	direction	n	n_cases	n_controls	n_studies	unit	dataset
cg22650271	SYNGR1	rs11705183	rs11705183	chr22:39748371	chr22:39352366	C	T	Rheumatoid arthritis	EFO_0000685	Okada Y	24390342	European	2014	0.09431	0.01953	1.2e-06	+	58284	14361	43923	18	log OR	Okada-Y_RA_EUR_2014
cg22650271	SYNGR1	rs11705183	rs11705183	chr22:39748371	chr22:39352366	C	T	Rheumatoid arthritis	EFO_0000685	Okada Y	24390342	Mixed	2014	0.09431	0.01953	1.2e-06	+	80799	19234	61565	22	log OR	Okada-Y_RA_Mixed_2014
cg22650271	SYNGR1	rs6001566	rs6001566	chr22:39774448	chr22:39378443	A	G	IgG fucosylation	EFO_0008427	Shen X	28878392	European	2017	NA	NA	1.18e-20	NA	1960	0	1960	1	IVNT	Shen-X_IgG-Fucosylation_EUR_2017
cg22650271	SYNGR1	rs6001566	rs6001566	chr22:39774448	chr22:39378443	A	G	IgG N-glycosylation	EFO_0005193	Shen X	28878392	European	2017	NA	NA	2.14e-20	NA	1960	0	1960	1	IVNT	Shen-X_IgG-N-Glycosylation_EUR_2017
cg22650271	SYNGR1	rs6001566	rs6001566	chr22:39774448	chr22:39378443	A	G	IgG disialylation	EFO_0008429	Shen X	28878392	European	2017	NA	NA	4.36e-16	NA	1960	0	1960	1	IVNT	Shen-X_IgG-Disialylation_EUR_2017
cg22650271	SYNGR1	rs6001566	rs6001566	chr22:39774448	chr22:39378443	A	G	IgG sialylation	EFO_0008428	Shen X	28878392	European	2017	NA	NA	7.75e-16	NA	1960	0	1960	1	IVNT	Shen-X_IgG-Sialylation_EUR_2017
cg22650271	SYNGR1	rs6001566	rs6001566	chr22:39774448	chr22:39378443	A	G	IgG galactosylation	EFO_0008425	Shen X	28878392	European	2017	NA	NA	3.92e-15	NA	1960	0	1960	1	IVNT	Shen-X_IgG-Galactosylation_EUR_2017
cg22650271	SYNGR1	rs6001566	rs6001566	chr22:39774448	chr22:39378443	A	G	IgG digalactosylation	EFO_0008424	Shen X	28878392	European	2017	NA	NA	5.97e-15	NA	1960	0	1960	1	IVNT	Shen-X_IgG-Digalactosylation_EUR_2017
cg22650271	SYNGR1	rs6001566	rs6001566	chr22:39774448	chr22:39378443	A	G	IgG bisecting N-acetyl glucosamine	EFO_0008426	Shen X	28878392	European	2017	NA	NA	1.37e-10	NA	1960	0	1960	1	IVNT	Shen-X_IgG-BisectingGlcNAc_EUR_2017
cg22650271	SYNGR1	rs6001566	rs6001566	chr22:39774448	chr22:39378443	A	G	Fluid intelligence score	-	Neale B	UKBB	European	2017	-0.05284	0.0097	5.1e-08	-	108818	0	108818	1	-	Neale-B_UKBB_EUR_2017
cg22650271	SYNGR1	rs6001566	rs6001566	chr22:39774448	chr22:39378443	A	G	IgG monogalactosylation	EFO_0008423	Shen X	28878392	European	2017	NA	NA	1.49e-07	NA	1960	0	1960	1	IVNT	Shen-X_IgG-monogalactosylation_EUR_2017
cg22650271	SYNGR1	rs6001566	rs6001566	chr22:39774448	chr22:39378443	A	G	Height	EFO_0004339	Neale B	UKBB	European	2017	-0.00891	0.001865	1.77e-06	-	336474	0	336474	1	IVNT	Neale-B_UKBB_EUR_2017
cg22650271	SYNGR1	rs6001566	rs6001566	chr22:39774448	chr22:39378443	A	G	Trunk predicted mass	-	Neale B	UKBB	European	2017	-0.00784	0.001648	1.97e-06	-	330995	0	330995	1	IVNT	Neale-B_UKBB_EUR_2017
cg22650271	SYNGR1	rs6001566	rs6001566	chr22:39774448	chr22:39378443	A	G	Trunk fat-free mass	-	Neale B	UKBB	European	2017	-0.007833	0.001654	2.17e-06	-	331030	0	331030	1	IVNT	Neale-B_UKBB_EUR_2017
cg22650271	SYNGR1	rs6001566	rs6001566	chr22:39774448	chr22:39378443	A	G	Qualifications: college or university degree	EFO_0004784	Neale B	UKBB	European	2017	-0.005647	0.00123	4.44e-06	-	334070	106305	227765	1	risk diff	Neale-B_UKBB_EUR_2017
cg22650271	SYNGR1	rs6001566	rs6001566	chr22:39774448	chr22:39378443	A	G	Whole body fat-free mass	-	Neale B	UKBB	European	2017	-0.007597	0.00166	4.74e-06	-	331291	0	331291	1	IVNT	Neale-B_UKBB_EUR_2017
cg22650271	SYNGR1	rs6001566	rs6001566	chr22:39774448	chr22:39378443	A	G	Arm fat-free mass left	-	Neale B	UKBB	European	2017	-0.007633	0.001669	4.8e-06	-	331159	0	331159	1	IVNT	Neale-B_UKBB_EUR_2017
cg22650271	SYNGR1	rs6001566	rs6001566	chr22:39774448	chr22:39378443	A	G	Whole body water mass	-	Neale B	UKBB	European	2017	-0.007553	0.001663	5.56e-06	-	331315	0	331315	1	IVNT	Neale-B_UKBB_EUR_2017
cg22650271	SYNGR1	rs6001566	rs6001566	chr22:39774448	chr22:39378443	A	G	Arm predicted mass left	-	Neale B	UKBB	European	2017	-0.007523	0.001663	6.07e-06	-	331146	0	331146	1	IVNT	Neale-B_UKBB_EUR_2017
cg22650271	SYNGR1	rs6001566	rs6001566	chr22:39774448	chr22:39378443	A	G	Basal metabolic rate	EFO_0007777	Neale B	UKBB	European	2017	-0.007788	0.001741	7.67e-06	-	331307	0	331307	1	IVNT	Neale-B_UKBB_EUR_2017
cg14870271	LGALS3BP	rs9807193	rs9807193	chr18:22818260	chr18:25238296	C	T	Height	EFO_0004339	Neale B	UKBB	European	2017	0.01447	0.001792	6.93e-16	+	336474	0	336474	1	IVNT	Neale-B_UKBB_EUR_2017
cg14870271	LGALS3BP	rs9807193	rs9807193	chr18:22818260	chr18:25238296	C	T	Comparative height size at age 10	-	Neale B	UKBB	European	2017	0.009562	0.001722	2.81e-08	+	332021	0	332021	1	-	Neale-B_UKBB_EUR_2017
cg14870271	LGALS3BP	rs9807193	rs9807193	chr18:22818260	chr18:25238296	C	T	Forced expiratory volume in 1-second, predicted	EFO_0004314	Neale B	UKBB	European	2017	0.01454	0.00283	2.8e-07	+	110423	0	110423	1	IVNT	Neale-B_UKBB_EUR_2017
cg14870271	LGALS3BP	rs9807193	rs9807193	chr18:22818260	chr18:25238296	C	T	Sitting height	EFO_0004339	Neale B	UKBB	European	2017	0.009819	0.00195	4.77e-07	+	336172	0	336172	1	IVNT	Neale-B_UKBB_EUR_2017
cg14870271	LGALS3BP	rs9807193	rs9807193	chr18:22818260	chr18:25238296	C	T	Trunk predicted mass	-	Neale B	UKBB	European	2017	0.007227	0.001584	5.04e-06	+	330995	0	330995	1	IVNT	Neale-B_UKBB_EUR_2017
cg14870271	LGALS3BP	rs9807193	rs9807193	chr18:22818260	chr18:25238296	C	T	Trunk fat-free mass	-	Neale B	UKBB	European	2017	0.007032	0.001589	9.64e-06	+	331030	0	331030	1	IVNT	Neale-B_UKBB_EUR_2017
cg14870271	LGALS3BP	rs9946154	rs9946154	chr18:22810619	chr18:25230655	C	T	Height	EFO_0004339	Neale B	UKBB	European	2017	-0.01424	0.001792	1.9e-15	-	336474	0	336474	1	IVNT	Neale-B_UKBB_EUR_2017
cg14870271	LGALS3BP	rs9946154	rs9946154	chr18:22810619	chr18:25230655	C	T	Comparative height size at age 10	-	Neale B	UKBB	European	2017	-0.009211	0.001721	8.77e-08	-	332021	0	332021	1	-	Neale-B_UKBB_EUR_2017
cg14870271	LGALS3BP	rs9946154	rs9946154	chr18:22810619	chr18:25230655	C	T	Forced expiratory volume in 1-second, predicted	EFO_0004314	Neale B	UKBB	European	2017	-0.01425	0.002829	4.73e-07	-	110423	0	110423	1	IVNT	Neale-B_UKBB_EUR_2017
cg14870271	LGALS3BP	rs9946154	rs9946154	chr18:22810619	chr18:25230655	C	T	Sitting height	EFO_0004339	Neale B	UKBB	European	2017	-0.009321	0.001949	1.74e-06	-	336172	0	336172	1	IVNT	Neale-B_UKBB_EUR_2017
